# Supplementary material for: Dipotassium samarium(III) molybdate(VI) phosphate(V), K2Sm(MoO4)(PO4)
Source: Acta Crystallogr Sect E Struct Rep Online. 2009 Oct 17;65(Pt 11):i78. doi: 10.1107/S1600536809041622 (PMC2971031; doi:10.1107/S1600536809041622)
Supplement: Supplementary file 1 [file e-65-00i78-sup1.cif]

##############################################################################
###                                                                        ###
###        Electronic paper (Acta Crystallographica Section E)             ###
###                                                                        ###
##############################################################################
#                                                                            #
# This CIF contains the data in a paper accepted for publication in Acta     #
# Crystallographica Section E. It conforms to the requirements of Notes      #
# for Authors for Section E, and has been peer reviewed under the auspices   #
# of the IUCr Commission on Journals.                                        #
#                                                                            #
# Full details of the Crystallographic Information File format               #
# are given in the paper "The Crystallographic Information File (CIF):       #
# a New Standard Archive File for Crystallography" by S. R. Hall, F. H.      #
# Allen and I. D. Brown [Acta Cryst. (1991), A47, 655-685].                  #
#                                                                            #
# The current version of the core CIF dictionary is obtainable from          #
# ftp://ftp.iucr.org/pub/cif_core.dic. The current version number is 2.4.    #
#                                                                            #
# Software is freely available for graphical display of the structure(s) in  #
# this CIF.  For information consult the CIF home page http://www.iucr.org/  #
# cif/home.html                                                              #
#                                                                            #
# This file may be used for bona fide research purposes within the           #
# scientific community so long as proper attribution is given to the journal # 
# article from which it was obtained.                                        #
#                                                                            #
##############################################################################
                                             
data_I
_audit_creation_method     'SHELXL-97'
_chemical_name_systematic
;
Dipotassium samarium(III) molybdate(VI) phosphate(V)
;
_chemical_name_common     ?
_chemical_formula_moiety     ?
_chemical_formula_sum     'K2 Mo O8 P Sm '
_chemical_formula_structural     'K2 [Sm (Mo O4) (P O4)]'
_chemical_formula_iupac     'K2 Sm (Mo O4) (P O4)'
_chemical_formula_weight     483.46
_chemical_melting_point     ?
_symmetry_cell_setting     orthorhombic
_symmetry_space_group_name_H-M     'I b c a'
_symmetry_space_group_name_Hall     '-I 2b 2c'
loop_
    _symmetry_equiv_pos_as_xyz
    'x, y, z'
    '-x, -y+1/2, z'
    'x, -y, -z+1/2'
    '-x+1/2, y, -z'
    'x+1/2, y+1/2, z+1/2'
    '-x+1/2, -y+1, z+1/2'
    'x+1/2, -y+1/2, -z+1'
    '-x+1, y+1/2, -z+1/2'
    '-x, -y, -z'
    'x, y-1/2, -z'
    '-x, y, z-1/2'
    'x-1/2, -y, z'
    '-x+1/2, -y+1/2, -z+1/2'
    'x+1/2, y, -z+1/2'
    '-x+1/2, y+1/2, z'
    'x, -y+1/2, z+1/2'
_cell_length_a     12.345(9)
_cell_length_b     7.004(5)
_cell_length_c     19.733(12)
_cell_angle_alpha     90.00
_cell_angle_beta     90.00
_cell_angle_gamma     90.00
_cell_volume     1706(2)
_cell_formula_units_Z     8
_cell_measurement_reflns_used     369
_cell_measurement_theta_min     3.0858
_cell_measurement_theta_max     27.3717
_cell_measurement_temperature     298(2)
_exptl_crystal_description     'Prism'
_exptl_crystal_colour     'colourless'
_exptl_crystal_size_max     0.15
_exptl_crystal_size_mid     0.10
_exptl_crystal_size_min     0.05
_exptl_crystal_density_diffrn     3.764
_exptl_crystal_density_meas     ?
_exptl_crystal_density_method     'not measured'
_exptl_crystal_F_000     1768
_exptl_absorpt_coefficient_mu     9.457
_exptl_absorpt_correction_type     'multi-scan'
_exptl_absorpt_process_details     '(CrystalClear; Rigaku, 2000)'
_exptl_absorpt_correction_T_min     0.7424
_exptl_absorpt_correction_T_max     1.0000
_diffrn_ambient_temperature     298(2)
_diffrn_radiation_type     MoK\a
_diffrn_radiation_wavelength     0.71073
_diffrn_radiation_source     'fine-focus sealed tube'
_diffrn_radiation_monochromator     graphite
_diffrn_measurement_device_type     'Rigaku Saturn 70'
_diffrn_measurement_method     \w
_diffrn_detector_area_resol_mean     14.6306
_diffrn_reflns_number     3660
_diffrn_reflns_av_R_equivalents     0.0219
_diffrn_reflns_av_sigmaI/netI     0.0186
_diffrn_reflns_theta_min     2.06
_diffrn_reflns_theta_max     27.46
_diffrn_reflns_theta_full     27.46
_diffrn_measured_fraction_theta_max     0.993
_diffrn_measured_fraction_theta_full     0.993
_diffrn_reflns_limit_h_min     -15
_diffrn_reflns_limit_h_max     15
_diffrn_reflns_limit_k_min     -9
_diffrn_reflns_limit_k_max     8
_diffrn_reflns_limit_l_min     -25
_diffrn_reflns_limit_l_max     25
_diffrn_standards_number     0
_diffrn_standards_interval_count     .
_diffrn_standards_interval_time     .
_diffrn_standards_decay_%     ?
_refine_special_details
;
Single crystal of K~2~Sm(MoO~4~)(PO~4~)with dimensions of 0.15 mm\\times0.10
mm\\times0.05 mm was selected for single-crystal X-ray diffraction
determination. The diffraction data of K~2~Sm(MoO~4~)(PO~4~) were collected on a
Rigaku Saturn70 CCD diffractometer with graphite-monochromated Mo---Ka
radiation (\l = 0.71073 \%A). Intensity data were collected by the narrow frame
method at 298 K. The data were corrected for Lorentz factor, polarization, air
absorption and absorption due to variations in the path length through the
detector faceplate. Absorption corrections based on Multi-scan technique were
also applied (<i>CrystalClear</i>. ver. 1.3.5.,Rigaku Corp., Woodlands, TX,
1999). The single-crystal refinement was performed with the program
<i>SHELX97</i>. The spacegroup was determined to be
<i>Ibca</i> based on systematic absences as well as E-value statistics.
The structure was solved by the direct methods and the molybdenum and
phosphorus atoms were revealed. Subsequent difference-Fourier syntheses by
full-matrix least-squares fitting on <i>F^2^</i> allowed localization of
potassium and all oxygen atoms. The final structure refinement performed
by least-square methods with atomic coordinates and anisotropic
thermal parameters resulted in satisfactory residuals. In addition, the
final refined solutions obtained for were checked
with the ADDSYM algorithm in the program <i>PLATON</i> (Spek, 2009) and no
higher symmetries were found.
Refinement of <i>F</i>^2^ against ALL reflections. The weighted <i>R</i>-factor
<i>wR</i> and goodness of fit <i>S</i> are based on <i>F</i>^2^, conventional
<i>R</i>-factors <i>R</i> are based on <i>F</i>, with <i>F</i> set to zero for
negative <i>F</i>^2^. The threshold expression of <i>F</i>^2^ >
\s(<i>F</i>^2^) is used only for calculating <i>R</i>-factors(gt) <i>etc</i>.
and is not relevant to the choice of reflections for refinement.
<i>R</i>-factors based on <i>F</i>^2^ are statistically about twice as large
as those based on <i>F</i>, and <i>R</i>- factors based on ALL data will be
even larger.
;
_reflns_number_total     979
_reflns_number_gt     903
_reflns_threshold_expression     I>2\s(I)
_refine_ls_structure_factor_coef     Fsqd
_refine_ls_matrix_type     full
_refine_ls_R_factor_all     0.0203
_refine_ls_R_factor_gt     0.0143
_refine_ls_wR_factor_gt     0.0463
_refine_ls_wR_factor_ref     0.0785
_refine_ls_goodness_of_fit_ref     1.013
_refine_ls_restrained_S_all     1.013
_refine_ls_number_reflns     979
_refine_ls_number_parameters     61
_refine_ls_number_restraints     0
_refine_ls_hydrogen_treatment     .
_refine_ls_weighting_scheme     calc
_refine_ls_weighting_details
                      'w=1/[\s^2^(Fo^2^)+(0.0630P)^2^] where P=(Fo^2^+2Fc^2^)/3'
_atom_sites_solution_hydrogens     .
_atom_sites_solution_primary     direct
_atom_sites_solution_secondary     difmap
_refine_ls_shift/su_max     0.000
_refine_ls_shift/su_mean     0.000
_refine_diff_density_max     0.849
_refine_diff_density_min     -0.993
_refine_ls_extinction_method     none
_refine_ls_extinction_coef     ?
loop_
    _atom_type_symbol
    _atom_type_description
    _atom_type_scat_dispersion_real
    _atom_type_scat_dispersion_imag
    _atom_type_scat_source
    'K' 'K' 0.2009 0.2494
                         'International Tables Vol C Tables 4.2.6.8 and 6.1.1.4'
    'Mo' 'Mo' -1.6832 0.6857
                         'International Tables Vol C Tables 4.2.6.8 and 6.1.1.4'
    'O' 'O' 0.0106 0.0060
                         'International Tables Vol C Tables 4.2.6.8 and 6.1.1.4'
    'P' 'P' 0.1023 0.0942
                         'International Tables Vol C Tables 4.2.6.8 and 6.1.1.4'
    'Sm' 'Sm' -0.1638 3.4418
                         'International Tables Vol C Tables 4.2.6.8 and 6.1.1.4'
_computing_data_collection     'CrystalClear (Rigaku, 2000)'
_computing_cell_refinement     'CrystalClear (Rigaku, 2000)'
_computing_data_reduction     'CrystalClear (Rigaku, 2000)'
_computing_structure_solution     'SHELXS97 (Sheldrick, 2008)'
_computing_structure_refinement     'SHELXL97 (Sheldrick, 2008)'
_computing_molecular_graphics
              'SHELXTL (Sheldrick, 2008) and DIAMOND (Brandenburg & Putz, 2005)'
_computing_publication_material     'SHELXTL (Sheldrick, 2008)'
loop_
    _atom_site_type_symbol
    _atom_site_label
    _atom_site_fract_x
    _atom_site_fract_y
    _atom_site_fract_z
    _atom_site_U_iso_or_equiv
    _atom_site_adp_type
    _atom_site_calc_flag
    _atom_site_refinement_flags
    _atom_site_occupancy
    _atom_site_disorder_assembly
    _atom_site_disorder_group
    K K1 0.17099(8) 0.28431(16) 0.09418(5) 0.0233(3) Uani d . 1 . .
    Sm Sm1 0.42384(2) 0.5000 0.2500 0.00627(15) Uani d S 1 . .
    Mo Mo1 0.5000 0.2500 0.08208(2) 0.01213(17) Uani d S 1 . .
    P P1 0.17826(12) 0.5000 0.2500 0.0066(4) Uani d S 1 . .
    O O1 0.0995(3) 0.6698(4) 0.26009(13) 0.0111(6) Uani d . 1 . .
    O O2 0.2522(3) 0.5240(3) 0.18818(14) 0.0113(6) Uani d . 1 . .
    O O3 0.4690(3) 0.4533(5) 0.13294(14) 0.0177(6) Uani d . 1 . .
    O O4 0.3879(3) 0.1914(5) 0.03256(15) 0.0292(8) Uani d . 1 . .
loop_
    _atom_site_aniso_label
    _atom_site_aniso_U_11
    _atom_site_aniso_U_22
    _atom_site_aniso_U_33
    _atom_site_aniso_U_12
    _atom_site_aniso_U_13
    _atom_site_aniso_U_23
    K1 0.0327(6) 0.0226(5) 0.0147(4) -0.0016(4) -0.0042(4) -0.0018(4)
    Sm1 0.0049(2) 0.0050(2) 0.0090(2) 0.000 0.000 0.00005(8)
    Mo1 0.0142(3) 0.0153(3) 0.0069(3) 0.00155(19) 0.000 0.000
    P1 0.0041(8) 0.0042(9) 0.0115(8) 0.000 0.000 0.0001(4)
    O1 0.0065(13) 0.0058(15) 0.0212(13) 0.0000(12) -0.0006(11) -0.0018(11)
    O2 0.0085(14) 0.0139(14) 0.0116(13) -0.0026(11) -0.0010(12) 0.0021(10)
    O3 0.0228(18) 0.0192(15) 0.0112(13) 0.0032(14) 0.0029(12) -0.0013(12)
    O4 0.032(2) 0.033(2) 0.0224(15) -0.0012(16) -0.0163(15) 0.0016(14)
_geom_special_details
;
All e.s.d.'s (except the e.s.d. in the dihedral angle between two l.s. planes)
are estimated using the full covariance matrix. The cell e.s.d.'s are taken
into account individually in the estimation of e.s.d.'s in distances, angles
and torsion angles; correlations between e.s.d.'s in cell parameters are only
used when they are defined by crystal symmetry. An approximate (isotropic)
treatment of cell e.s.d.'s is used for estimating e.s.d.'s involving l.s.
planes.
;
loop_
    _geom_bond_atom_site_label_1
    _geom_bond_atom_site_label_2
    _geom_bond_site_symmetry_2
    _geom_bond_distance
    _geom_bond_publ_flag
    K1 O4 4 2.685(3) y
    K1 O2 . 2.695(3) y
    K1 O2 15_545 2.768(3) y
    K1 O3 15_545 2.991(4) y
    K1 O4 . 3.012(4) y
    K1 O1 3_565 3.025(3) y
    K1 O4 15 3.184(4) y
    K1 O3 12_565 3.191(4) y
    Sm1 O1 15_545 2.339(3) y
    Sm1 O1 13_565 2.339(3) ?
    Sm1 O3 . 2.399(3) y
    Sm1 O3 3_565 2.399(3) ?
    Sm1 O2 . 2.451(3) y
    Sm1 O2 3_565 2.451(3) ?
    Sm1 O1 14 2.481(3) y
    Sm1 O1 12_665 2.481(3) ?
    Mo1 O4 2_655 1.743(3) ?
    Mo1 O4 . 1.743(3) y
    Mo1 O3 . 1.784(3) y
    Mo1 O3 2_655 1.784(3) ?
    P1 O2 . 1.533(3) y
    P1 O2 3_565 1.533(3) ?
    P1 O1 3_565 1.549(3) ?
    P1 O1 . 1.549(3) y
    O1 Sm1 13_565 2.339(3) ?
    O1 Sm1 14_455 2.481(3) ?
    O1 K1 3_565 3.025(3) ?
    O2 K1 15 2.768(3) ?
    O3 K1 15 2.991(4) ?
    O3 K1 12_665 3.191(4) ?
    O4 K1 4 2.685(3) ?
    O4 K1 15_545 3.184(4) ?
loop_
    _geom_angle_atom_site_label_1
    _geom_angle_atom_site_label_2
    _geom_angle_atom_site_label_3
    _geom_angle_site_symmetry_1
    _geom_angle_site_symmetry_3
    _geom_angle
    _geom_angle_publ_flag
    O4 K1 O2 4 . 153.25(10) ?
    O4 K1 O2 4 15_545 123.87(11) ?
    O2 K1 O2 . 15_545 79.73(9) ?
    O4 K1 O3 4 15_545 83.90(10) ?
    O2 K1 O3 . 15_545 121.45(10) ?
    O2 K1 O3 15_545 15_545 61.05(10) ?
    O4 K1 O4 4 . 79.19(11) ?
    O2 K1 O4 . . 94.69(10) ?
    O2 K1 O4 15_545 . 79.85(10) ?
    O3 K1 O4 15_545 . 116.70(11) ?
    O4 K1 O1 4 3_565 146.34(11) ?
    O2 K1 O1 . 3_565 52.27(9) ?
    O2 K1 O1 15_545 3_565 62.16(9) ?
    O3 K1 O1 15_545 3_565 70.78(8) ?
    O4 K1 O1 . 3_565 131.75(9) ?
    O4 K1 O4 4 15 78.43(8) ?
    O2 K1 O4 . 15 77.88(9) ?
    O2 K1 O4 15_545 15 157.51(9) ?
    O3 K1 O4 15_545 15 131.29(10) ?
    O4 K1 O4 . 15 104.03(10) ?
    O1 K1 O4 3_565 15 101.61(9) ?
    O4 K1 O3 4 12_565 98.70(10) ?
    O2 K1 O3 . 12_565 76.53(10) ?
    O2 K1 O3 15_545 12_565 119.10(9) ?
    O3 K1 O3 15_545 12_565 86.19(11) ?
    O4 K1 O3 . 12_565 156.35(10) ?
    O1 K1 O3 3_565 12_565 58.87(8) ?
    O4 K1 O3 15 12_565 52.93(8) ?
    O1 Sm1 O1 15_545 13_565 165.83(15) ?
    O1 Sm1 O3 15_545 . 88.61(10) ?
    O1 Sm1 O3 13_565 . 94.68(10) ?
    O1 Sm1 O3 15_545 3_565 94.68(10) ?
    O1 Sm1 O3 13_565 3_565 88.61(10) ?
    O3 Sm1 O3 . 3_565 153.13(16) ?
    O1 Sm1 O2 15_545 . 90.20(9) ?
    O1 Sm1 O2 13_565 . 77.48(9) ?
    O3 Sm1 O2 . . 74.39(11) ?
    O3 Sm1 O2 3_565 . 132.14(11) ?
    O1 Sm1 O2 15_545 3_565 77.48(9) ?
    O1 Sm1 O2 13_565 3_565 90.20(9) ?
    O3 Sm1 O2 . 3_565 132.14(11) ?
    O3 Sm1 O2 3_565 3_565 74.39(11) ?
    O2 Sm1 O2 . 3_565 60.33(15) ?
    O1 Sm1 O1 15_545 14 126.05(8) ?
    O1 Sm1 O1 13_565 14 68.11(13) ?
    O3 Sm1 O1 . 14 77.59(10) ?
    O3 Sm1 O1 3_565 14 78.98(10) ?
    O2 Sm1 O1 . 14 133.07(9) ?
    O2 Sm1 O1 3_565 14 145.94(9) ?
    O1 Sm1 O1 15_545 12_665 68.11(13) ?
    O1 Sm1 O1 13_565 12_665 126.05(8) ?
    O3 Sm1 O1 . 12_665 78.98(10) ?
    O3 Sm1 O1 3_565 12_665 77.59(10) ?
    O2 Sm1 O1 . 12_665 145.94(9) ?
    O2 Sm1 O1 3_565 12_665 133.07(9) ?
    O1 Sm1 O1 14 12_665 58.14(15) ?
    O4 Mo1 O4 2_655 . 111.8(2) ?
    O4 Mo1 O3 2_655 . 107.33(15) ?
    O4 Mo1 O3 . . 109.46(16) ?
    O4 Mo1 O3 2_655 2_655 109.46(16) ?
    O4 Mo1 O3 . 2_655 107.33(15) ?
    O3 Mo1 O3 . 2_655 111.5(2) ?
    O2 P1 O2 . 3_565 106.9(3) ?
    O2 P1 O1 . 3_565 110.83(15) ?
    O2 P1 O1 3_565 3_565 113.07(14) ?
    O2 P1 O1 . . 113.08(14) ?
    O2 P1 O1 3_565 . 110.83(15) ?
    O1 P1 O1 3_565 . 102.3(3) ?
    P1 O1 Sm1 . 13_565 145.66(18) ?
    P1 O1 Sm1 . 14_455 99.81(16) ?
    Sm1 O1 Sm1 13_565 14_455 111.05(13) ?
    P1 O1 K1 . 3_565 91.19(13) ?
    Sm1 O1 K1 13_565 3_565 90.67(9) ?
    Sm1 O1 K1 14_455 3_565 112.46(9) ?
    P1 O2 Sm1 . . 96.39(15) ?
    P1 O2 K1 . . 104.95(15) ?
    Sm1 O2 K1 . . 128.43(12) ?
    P1 O2 K1 . 15 144.03(15) ?
    Sm1 O2 K1 . 15 94.74(11) ?
    K1 O2 K1 . 15 94.39(10) ?
    Mo1 O3 Sm1 . . 134.48(17) ?
    Mo1 O3 K1 . 15 126.79(14) ?
    Sm1 O3 K1 . 15 90.36(10) ?
    Mo1 O3 K1 . 12_665 99.04(13) ?
    Sm1 O3 K1 . 12_665 109.51(11) ?
    K1 O3 K1 15 12_665 86.78(10) ?
    Mo1 O4 K1 . 4 132.86(18) ?
    Mo1 O4 K1 . . 115.37(15) ?
    K1 O4 K1 4 . 94.75(10) ?
    Mo1 O4 K1 . 15_545 100.26(13) ?
    K1 O4 K1 4 15_545 120.73(12) ?
    K1 O4 K1 . 15_545 80.58(9) ?
data_global
_journal_date_recd_electronic     2009-09-30
_journal_date_accepted     2009-10-12
_journal_name_full     'Acta Crystallographica, Section E'
_journal_year     2009
_journal_volume     65
_journal_issue     11
_journal_page_first     i78
_journal_page_last     i78
_journal_paper_category     QI
_journal_coeditor_code     WM2263
_publ_contact_author_name     'Dan Zhao'
_publ_contact_author_address
;
Department of Physics and Chemistry, Henan Polytechnic
University, Jiaozuo, Henan, 454000, People's Republic of China
;
_publ_contact_author_email     'iamzd@hpu.edu.cn'
_publ_contact_author_fax     ?
_publ_contact_author_phone     ?
_publ_section_title
;
Dipotassium samarium(III) molybdate(VI) phosphate(V), K~2~Sm(MoO~4~)(PO~4~)
;
loop_
    _publ_author_name
    _publ_author_footnote
    _publ_author_address
    'Zhao, Dan' .
;
Department of Physics and Chemistry, Henan Polytechnic University
Jiaozuo, Henan 454000, People's Republic of China
;
    'Li, Feifei' .
;
Department of Physics and Chemistry, Henan Polytechnic University
Jiaozuo, Henan 454000, People's Republic of China
;
    'Cheng, Wendan' .
;
State Key Laboratory of Structural Chemistry,
Fujian Institute of Research on the Structure of Matter
Chinese Academy of Sciences, Fuzhou, Fujian, 350002
People's Republic of China
;
    'Zhang, Hao' .
;
State Key Laboratory of Structural Chemistry,
Fujian Institute of Research on the Structure of Matter
Chinese Academy of Sciences, Fuzhou, Fujian, 350002
People's Republic of China
;
