# Supplementary material for: Dipotassium samarium(III) molybdate(VI) phosphate(V), K2Sm(MoO4)(PO4)
Source: Acta Crystallogr Sect E Struct Rep Online. 2009 Oct 17;65(Pt 11):i78. doi: 10.1107/S1600536809041622 (PMC2971031; doi:10.1107/S1600536809041622)
Supplement: Supplementary file 2 [file e-65-00i78-Isup2.hkl]

# 
# h,k,l, Fc-squared, Fo-squared, sigma(Fo-squared) and status flag 
# 
data_I
_shelx_title ' a in Ibca                   New: Ibca' 
_shelx_refln_list_code          4 
_shelx_F_calc_maximum      647.91 
_exptl_crystal_F_000      1768.00 
_reflns_d_resolution_high  0.7706 
 
loop_ 
 _symmetry_equiv_pos_as_xyz 
 'x, y, z' 
 '-x, -y+1/2, z' 
 'x, -y, -z+1/2' 
 '-x+1/2, y, -z' 
 'x+1/2, y+1/2, z+1/2' 
 '-x+1/2, -y+1, z+1/2' 
 'x+1/2, -y+1/2, -z+1' 
 '-x+1, y+1/2, -z+1/2' 
 '-x, -y, -z' 
 'x, y-1/2, -z' 
 '-x, y, z-1/2' 
 'x-1/2, -y, z' 
 '-x+1/2, -y+1/2, -z+1/2' 
 'x+1/2, y, -z+1/2' 
 '-x+1/2, y+1/2, z' 
 'x, -y+1/2, z+1/2' 
 
_cell_length_a    12.3450 
_cell_length_b     7.0040 
_cell_length_c    19.7330 
_cell_angle_alpha  90.000 
_cell_angle_beta   90.000 
_cell_angle_gamma  90.000 
 
_shelx_F_squared_multiplier     1.000 
 
loop_ 
 _refln_index_h 
 _refln_index_k 
 _refln_index_l 
 _refln_F_squared_calc 
 _refln_F_squared_meas 
 _refln_F_squared_sigma 
 _refln_observed_status 
   4   0   0       56.09      169.84     84.59 o 
   6   0   0     2121.25     2732.71    205.02 o 
   8   0   0    11400.33    11731.02    446.48 o 
  10   0   0    29401.86    29157.32    806.39 o 
  12   0   0   208917.78   210854.31   2133.82 o 
  14   0   0    20530.12    19806.55    740.54 o 
   0   2   0     8718.80    10014.69    235.25 o 
   2   2   0      174.40      315.15     76.82 o 
   4   2   0     9318.92     7166.10    154.43 o 
   6   2   0   369362.09   359679.97   4306.16 o 
   8   2   0   142483.39   140710.98   1325.75 o 
  10   2   0    30477.10    30034.79    677.94 o 
  12   2   0     6881.85     6145.08    451.03 o 
  14   2   0     5760.38     5773.15    509.43 o 
   2   4   0    66033.60    63181.48    747.29 o 
   4   4   0     9155.61     9417.17    437.78 o 
   6   4   0      523.83      543.09     66.31 o 
   8   4   0    17859.68    18189.62    445.43 o 
  10   4   0     9797.45    10769.38    339.37 o 
  12   4   0   136783.08   140787.11   2806.43 o 
  14   4   0    36983.76    37486.33   1308.78 o 
   0   6   0    55773.98    55108.94   1342.33 o 
   2   6   0      275.81      249.33    193.42 o 
   4   6   0    62628.05    61695.45    989.83 o 
   6   6   0   152609.52   152180.17   2298.66 o 
   8   6   0    80253.09    84077.81   2753.42 o 
  10   6   0     2495.50     2553.79    442.34 o 
  12   6   0    13865.40    13373.21    880.94 o 
   0   8   0   100364.48    99909.97   2077.49 o 
   2   8   0    30117.61    29817.10   1090.10 o 
   4   8   0     1869.53     1822.77    346.66 o 
   6   8   0     5385.53     5448.02    549.19 o 
   2   1   1    55480.92    58656.90   1061.52 o 
   4   1   1   256621.44   246387.45   1381.98 o 
   6   1   1    19107.13    19463.53    191.52 o 
   8   1   1    35852.15    36358.61    465.33 o 
  10   1   1    36427.56    36347.35    464.78 o 
  12   1   1    32058.50    31933.39    414.51 o 
  14   1   1     7327.66     7191.63    335.83 o 
   1   2   1      888.54      884.79     57.81 o 
   3   2   1      446.90      469.94     26.80 o 
   5   2   1      403.39      432.07     33.62 o 
   7   2   1     9126.00     9211.67    138.17 o 
   9   2   1       10.14       43.95     44.55 o 
  11   2   1      516.31      605.70    137.30 o 
  13   2   1      298.85      320.75    161.82 o 
  15   2   1       10.18      132.92    135.46 o 
   2   3   1   167083.98   167166.16    751.17 o 
   4   3   1   175762.80   176577.77   1049.16 o 
   6   3   1     2814.85     2678.39     70.10 o 
   8   3   1    47777.38    48254.54    521.55 o 
  10   3   1    46822.70    48029.61    793.73 o 
  12   3   1    13466.99    14363.77    428.20 o 
  14   3   1    13768.36    14046.50    548.02 o 
   1   4   1     3661.20     3612.59    103.58 o 
   3   4   1     5940.23     6245.57    130.43 o 
   5   4   1     4066.93     4197.17     98.23 o 
   7   4   1     3069.65     2950.02    116.31 o 
   9   4   1      724.26      728.10     95.82 o 
  11   4   1     4166.83     4237.57    259.73 o 
  13   4   1      632.45      839.41    204.44 o 
   2   5   1    14060.06    13851.96    242.83 o 
   4   5   1   131809.86   133129.56   1206.62 o 
   6   5   1     4199.32     4026.28    167.19 o 
   8   5   1    37975.73    37730.54   1073.40 o 
  10   5   1    23623.17    24039.61    836.52 o 
  12   5   1    27824.22    29889.38    886.67 o 
   1   6   1     2549.65     2543.69    158.42 o 
   3   6   1        7.66       52.02     48.77 o 
   5   6   1     1992.16     2093.06    248.32 o 
   7   6   1     8255.67     7679.94    407.06 o 
   9   6   1      109.67      241.66    159.86 o 
  11   6   1      597.13      708.60    304.42 o 
   2   7   1    34818.43    35245.21    539.45 o 
   4   7   1    47628.43    46528.52   1208.35 o 
   6   7   1     2312.11     2258.53    260.59 o 
   8   7   1    16136.88    16778.74    670.80 o 
  10   7   1    33026.27    33596.21    955.70 o 
   1   8   1     2645.90     2452.08    155.30 o 
   3   8   1      481.26      680.15    175.20 o 
   5   8   1     1471.66     1553.90    221.05 o 
   7   8   1      676.34      842.91    230.73 o 
   2   9   1    15508.40    15671.31    874.11 o 
   0   0   2   191095.89       15.14     18.41 o 
   2   0   2     2559.15     2779.53     51.35 o 
   4   0   2    33068.99    30237.15    296.59 o 
   6   0   2   298910.75   289535.31   1932.15 o 
   8   0   2   119772.33   119937.09   2484.22 o 
  10   0   2     2140.77     2300.31    169.80 o 
  12   0   2    40984.48    39365.89    974.21 o 
  14   0   2     8607.76     8233.33    487.90 o 
   1   1   2    36664.80    38494.21    298.43 o 
   3   1   2   201293.89   197622.06   2433.67 o 
   5   1   2     7922.68     7748.12    122.11 o 
   7   1   2    18384.83    18280.30    232.06 o 
   9   1   2    58198.29    59823.98    557.06 o 
  11   1   2     2943.06     3019.48    221.61 o 
  13   1   2     5751.23     5630.49    245.88 o 
  15   1   2    12936.18    13321.44    694.57 o 
   2   2   2    44323.01    43910.15    215.26 o 
   4   2   2      120.51      154.56     40.72 o 
   6   2   2    22890.83    23604.56    370.66 o 
   8   2   2    35626.37    35912.10    381.51 o 
  10   2   2     4060.13     4004.32    129.19 o 
  12   2   2   108167.84   114474.20   3024.67 o 
  14   2   2    30798.99    30329.14   1531.20 o 
   1   3   2     6308.28     5709.52    139.81 o 
   3   3   2    69258.38    67793.74    339.56 o 
   5   3   2     4468.36     4528.76    107.96 o 
   7   3   2    12544.28    13034.61    244.75 o 
   9   3   2    40463.61    42132.65    472.54 o 
  11   3   2     5672.22     5646.50    237.92 o 
  13   3   2     8458.17     8368.65    316.82 o 
  15   3   2    12041.53    13034.11    536.55 o 
   0   4   2    79246.84    84583.06   3446.53 o 
   2   4   2     1298.58     1143.11     90.09 o 
   4   4   2    21755.28    21599.43    233.86 o 
   6   4   2   123610.29   123889.57   1060.61 o 
   8   4   2    91259.45    96796.09    980.59 o 
  10   4   2     4114.93     3789.81    197.99 o 
  12   4   2    27179.02    27768.30    566.40 o 
  14   4   2    10576.86    10970.30    536.49 o 
   1   5   2    25733.25    25308.56    347.98 o 
   3   5   2    49415.26    49043.80    680.91 o 
   5   5   2    13082.73    13704.82    239.42 o 
   7   5   2    11552.70    11340.31    476.89 o 
   9   5   2    15842.47    16841.03    391.87 o 
  11   5   2     3643.75     3475.83    322.34 o 
  13   5   2     3561.73     3288.35    353.39 o 
   0   6   2   204495.86   204431.34   3583.62 o 
   2   6   2    32944.71    32627.29    469.62 o 
   4   6   2     1557.62     1508.50    126.40 o 
   6   6   2    25321.47    24866.30    673.84 o 
   8   6   2    24676.95    25541.67    863.65 o 
  10   6   2     7149.71     7351.00    459.03 o 
   1   7   2     5731.15     5311.72    185.23 o 
   3   7   2     7492.54     7842.49    308.25 o 
   5   7   2     6349.06     5729.73    366.97 o 
   7   7   2     6194.80     5657.68    392.43 o 
   9   7   2     6519.62     6747.88    446.08 o 
   0   8   2    46498.44    45383.64   1135.87 o 
   2   8   2     1318.22     1406.16    184.90 o 
   4   8   2    15415.61    14838.99    577.76 o 
   6   8   2    39080.78    39227.00   1478.59 o 
   1   9   2     7105.59     7205.36    601.79 o 
   2   1   3    77101.41    80245.20    888.94 o 
   4   1   3   133136.39   133804.27    735.65 o 
   6   1   3     2256.74     2302.27     80.38 o 
   8   1   3    47949.63    49807.92    473.18 o 
  10   1   3    64124.73    65007.63    855.68 o 
  12   1   3    33845.85    33730.23    531.35 o 
  14   1   3     6975.74     6594.04    330.72 o 
   1   2   3     1644.67     1795.31     61.60 o 
   3   2   3     9188.59    10320.92    116.32 o 
   5   2   3      294.14      462.52     96.55 o 
   7   2   3      178.84      261.07     69.14 o 
   9   2   3        1.43       63.65     49.17 o 
  11   2   3      877.87      811.08    110.34 o 
  13   2   3       89.47      108.91     97.63 o 
  15   2   3        2.48      164.36    122.63 o 
   2   3   3    33378.65    35866.95    637.26 o 
   4   3   3   247319.63   250880.50   3039.48 o 
   6   3   3      415.11      459.77     82.67 o 
   8   3   3    95122.66    96916.74   2085.69 o 
  10   3   3    34026.28    32954.96    918.35 o 
  12   3   3    24365.21    24522.86    609.03 o 
  14   3   3     6351.30     7119.96    306.69 o 
   1   4   3     5835.26     6136.54    152.02 o 
   3   4   3       76.18      114.91     51.85 o 
   5   4   3      818.46      806.11     46.41 o 
   7   4   3     4154.35     4292.47    129.56 o 
   9   4   3       66.15       58.09     91.84 o 
  11   4   3      351.65      440.17    187.64 o 
  13   4   3      401.55      247.83    173.97 o 
   2   5   3    79013.93    77957.89   1526.62 o 
   4   5   3    53848.08    54832.47    637.74 o 
   6   5   3     4088.33     4161.67    139.20 o 
   8   5   3    13909.50    13024.24    557.13 o 
  10   5   3    51093.45    52882.06   1054.35 o 
  12   5   3    17721.52    18266.38    696.82 o 
   1   6   3       61.42       99.96     62.22 o 
   3   6   3     2624.92     2804.22    138.08 o 
   5   6   3      531.50      486.54    173.79 o 
   7   6   3     1549.61     1444.25    230.78 o 
   9   6   3       15.88      192.33    193.51 o 
  11   6   3      705.32     1120.80    416.04 o 
   2   7   3     6340.97     6689.00    202.28 o 
   4   7   3   107058.18   105797.50   1791.12 o 
   6   7   3     1895.10     2007.70    374.41 o 
   8   7   3    32935.48    34543.72   1009.34 o 
  10   7   3    13081.10    14239.03    634.48 o 
   1   8   3      771.73      625.27    180.51 o 
   3   8   3      752.89      793.23    169.61 o 
   5   8   3        0.35      204.79    151.62 o 
   7   8   3      181.97      245.47    172.64 o 
   0   0   4    94504.85   100441.77    832.07 o 
   2   0   4    10966.68    11277.93    560.79 o 
   4   0   4   154513.30   160939.75   1920.06 o 
   6   0   4   364366.91   345918.63   7344.32 o 
   8   0   4    84392.36    82322.23   1781.37 o 
  10   0   4     2354.76     2254.46    142.12 o 
  12   0   4    25729.59    24976.73    536.33 o 
  14   0   4    14924.94    14800.45    672.62 o 
   1   1   4    53647.87    56213.55    313.31 o 
   3   1   4   110200.18   111043.73   1423.72 o 
   5   1   4     3302.90     2846.44     78.17 o 
   7   1   4    20336.50    20618.92    238.80 o 
   9   1   4    58851.51    59886.57    556.90 o 
  11   1   4     6983.12     6733.89    194.27 o 
  13   1   4     6497.09     6411.82    270.85 o 
  15   1   4    10089.38     9305.21    609.66 o 
   2   2   4    17448.56    16415.80    179.63 o 
   4   2   4     4118.59     4004.12     88.13 o 
   6   2   4     3920.69     3989.35    153.37 o 
   8   2   4    79264.86    79315.91   1085.12 o 
  10   2   4     3509.86     3598.40    153.30 o 
  12   2   4   118944.40   121013.57   2092.60 o 
  14   2   4    41127.17    40603.60    906.56 o 
   1   3   4    30752.45    31465.57    437.77 o 
   3   3   4    75907.71    78971.07    817.70 o 
   5   3   4    10992.55    11161.78    171.35 o 
   7   3   4    17556.81    17942.71    371.82 o 
   9   3   4    32737.21    32762.99    633.91 o 
  11   3   4     5678.57     5601.74    268.63 o 
  13   3   4     6102.53     6278.05    280.37 o 
   0   4   4    39945.05    41146.46   1099.21 o 
   2   4   4     5358.80     5327.14    107.37 o 
   4   4   4    31235.24    31146.09    317.03 o 
   6   4   4   121434.11   124994.79   1507.97 o 
   8   4   4    88371.48    91236.35   1845.73 o 
  10   4   4      987.24      951.70    193.67 o 
  12   4   4    20487.77    20363.33    491.29 o 
  14   4   4    16265.15    15366.43    614.68 o 
   1   5   4    10640.45    10814.59    226.22 o 
   3   5   4    29949.00    30210.40    469.58 o 
   5   5   4    13648.75    13839.29    304.68 o 
   7   5   4    11396.85    11842.76    409.81 o 
   9   5   4    13602.85    14021.32    586.44 o 
  11   5   4     4726.12     4535.09    241.69 o 
  13   5   4     6646.62     6779.16    482.18 o 
   0   6   4   215786.38   217884.50   6280.09 o 
   2   6   4    36965.66    37231.73    515.33 o 
   4   6   4     6037.51     5909.62    237.91 o 
   6   6   4    22170.33    22174.76    584.31 o 
   8   6   4    27472.97    28538.35   1718.19 o 
  10   6   4     8886.31     8478.87    488.13 o 
   1   7   4     8310.42     8517.35    223.94 o 
   3   7   4    13007.41    13119.50    381.30 o 
   5   7   4    11712.31    11946.11    493.10 o 
   7   7   4     8027.89     8098.08    501.77 o 
   9   7   4     4396.45     4700.00    461.80 o 
   0   8   4    42898.64    43625.60   1178.73 o 
   2   8   4     2914.68     2791.31    209.46 o 
   4   8   4     9765.36     9517.79    471.36 o 
   6   8   4    29834.90    30204.33   1413.36 o 
   2   1   5    26677.90    25217.91    309.26 o 
   4   1   5   140707.52   138480.89    591.96 o 
   6   1   5     2221.38     2171.06     71.86 o 
   8   1   5    54230.21    55130.74    955.14 o 
  10   1   5    62477.30    63145.33    647.14 o 
  12   1   5    38076.08    37781.35    496.99 o 
  14   1   5     5000.23     5203.49    256.61 o 
   1   2   5    12197.24    13665.29    193.72 o 
   3   2   5      169.89      198.90     19.59 o 
   5   2   5      696.46      668.34     99.76 o 
   7   2   5     1887.90     2026.65     44.79 o 
   9   2   5      270.87      291.83     79.88 o 
  11   2   5      591.55      646.39    120.43 o 
  13   2   5      717.33      789.09    138.62 o 
  15   2   5      278.47      292.90    153.73 o 
   2   3   5   124218.43   128910.07   1211.60 o 
   4   3   5   158185.69   159707.22   2741.57 o 
   6   3   5      444.95      531.53    104.00 o 
   8   3   5    70759.70    69888.44    833.31 o 
  10   3   5    46918.83    47006.58    945.60 o 
  12   3   5    14229.59    14569.54    447.46 o 
  14   3   5     7876.06     7888.33    319.76 o 
   1   4   5     4495.28     4401.38    131.63 o 
   3   4   5      147.32      199.08     42.59 o 
   5   4   5    14238.35    14183.98    383.02 o 
   7   4   5     4456.99     4459.25    183.98 o 
   9   4   5     1664.69     1604.89    145.12 o 
  11   4   5      657.62      720.45    144.24 o 
  13   4   5      167.47      216.29    170.80 o 
   2   5   5    15666.60    15771.73    362.21 o 
   4   5   5    99043.14   103799.27    947.49 o 
   6   5   5     5011.72     4803.17    178.80 o 
   8   5   5    26472.27    26987.18    707.72 o 
  10   5   5    34201.88    35771.53    652.89 o 
  12   5   5    26623.80    26780.28    816.21 o 
   1   6   5    13079.15    13022.77    288.61 o 
   3   6   5      253.53      337.97    132.90 o 
   5   6   5     1161.34     1344.08    144.14 o 
   7   6   5     2133.35     2289.70    359.28 o 
   9   6   5      116.44      254.37    190.64 o 
  11   6   5     1616.12     1297.85    241.31 o 
   2   7   5    28949.49    29254.56    641.54 o 
   4   7   5    64215.97    65552.72   1205.70 o 
   6   7   5     2647.43     2564.38    239.13 o 
   8   7   5    16121.22    17325.97   1076.43 o 
   1   8   5     1547.74     1413.37    211.39 o 
   3   8   5      259.03      156.82    105.65 o 
   5   8   5     4766.34     4567.42    361.28 o 
   2   0   6   149938.91   152280.59   1602.21 o 
   4   0   6     8864.14    10266.59    271.28 o 
   6   0   6     5354.49     5525.81    163.94 o 
   8   0   6    50938.09    49556.32    632.51 o 
  10   0   6    44556.86    45688.69    677.86 o 
  12   0   6   169133.36   173941.28   1320.97 o 
  14   0   6    50071.21    48192.27   1327.42 o 
   1   1   6     4365.11     4504.12     91.75 o 
   3   1   6    13495.73    13773.01    218.67 o 
   5   1   6       81.58       93.18     31.19 o 
   7   1   6     1840.16     1783.48     73.45 o 
   9   1   6      137.76      185.61     55.88 o 
  11   1   6      496.10      504.99     88.20 o 
  13   1   6       18.88       84.50     75.91 o 
  15   1   6       10.98       49.29    129.64 o 
   0   2   6     1744.21     2221.36     92.48 o 
   2   2   6     3395.88     3767.34     71.20 o 
   4   2   6   113635.77   117542.61    880.21 o 
   6   2   6   260981.86   259498.84   3231.27 o 
   8   2   6   167818.50   174248.38   1875.26 o 
  10   2   6     5943.16     6542.11    212.22 o 
  12   2   6     2200.14     2450.78    158.14 o 
  14   2   6    12262.25    12165.87    377.49 o 
   1   3   6    10857.30    11703.23    178.14 o 
   3   3   6      313.22      343.07     41.22 o 
   5   3   6     1423.99     1792.14    229.90 o 
   7   3   6      889.74      977.35    134.72 o 
   9   3   6      231.13      346.46     73.85 o 
  11   3   6       93.83      207.98     99.89 o 
  13   3   6       51.21       80.92     85.40 o 
   0   4   6   358453.78   355808.78   8294.83 o 
   2   4   6    88618.72    89866.10    702.77 o 
   4   4   6      110.49      210.58     34.38 o 
   6   4   6     1083.22     1233.84     97.77 o 
   8   4   6    31149.26    31162.37    560.36 o 
  10   4   6    19571.96    19510.87    457.14 o 
   1   5   6      191.90      208.37     59.03 o 
   3   5   6     1914.03     1943.56    104.47 o 
   5   5   6       27.99       32.71     53.23 o 
   7   5   6        7.55       70.54     60.24 o 
   9   5   6        4.05      114.25    138.10 o 
  11   5   6      860.45      826.10    162.19 o 
   0   6   6    30435.70    30261.60    660.01 o 
   2   6   6      631.80      689.00    106.40 o 
   4   6   6    61813.64    62887.70   1163.83 o 
   6   6   6   108774.36   114008.18   3165.32 o 
   8   6   6    96885.38    95535.84   1563.76 o 
  10   6   6     1608.06     1608.35    277.39 o 
   1   7   6      605.40      668.84    101.27 o 
   3   7   6      469.61      444.44    170.48 o 
   5   7   6      397.93      471.01    167.32 o 
   7   7   6        5.03       50.94    212.88 o 
   9   7   6        1.05      140.42    167.32 o 
   0   8   6   107298.63   109588.76   1689.82 o 
   2   8   6    40090.41    41311.27    737.78 o 
   4   8   6      599.04      643.00    216.28 o 
   6   8   6     3890.37     3613.53    329.82 o 
   2   1   7    53748.09    56430.72    519.67 o 
   4   1   7   208813.59   205612.73   1191.18 o 
   6   1   7     5236.09     5511.87    114.56 o 
   8   1   7    39342.91    39423.61    413.54 o 
  10   1   7    34510.54    33948.25    464.67 o 
  12   1   7    24736.26    25489.80    523.42 o 
  14   1   7     4351.03     4239.78    338.18 o 
   1   2   7     1743.29     1949.85     51.95 o 
   3   2   7      267.93      294.57     33.51 o 
   5   2   7     3342.48     3486.89     74.91 o 
   7   2   7      140.42      209.91     80.80 o 
   9   2   7     1674.99     1638.70    130.01 o 
  11   2   7      116.12      205.38     95.20 o 
  13   2   7      213.68      168.01     85.45 o 
  15   2   7       14.77       89.05    210.40 o 
   2   3   7    93406.77    98247.92   1358.49 o 
   4   3   7   112334.14   112855.27    708.95 o 
   6   3   7     5858.33     5704.15    207.85 o 
   8   3   7    27420.95    27156.34    500.14 o 
  10   3   7    60375.78    57536.77   1828.11 o 
  12   3   7    14423.46    14403.39    415.25 o 
  14   3   7    12237.96    12823.89    402.95 o 
   1   4   7     7378.77     7633.82    167.34 o 
   3   4   7      727.21      703.93    111.88 o 
   5   4   7        1.60       52.28     47.71 o 
   7   4   7     1206.10     1144.51    126.45 o 
   9   4   7       35.78       95.61     75.25 o 
  11   4   7       15.85       98.78    109.80 o 
  13   4   7     1716.73     1685.99    188.79 o 
   2   5   7    16001.76    16333.00    283.70 o 
   4   5   7   141206.69   142160.02   1374.62 o 
   6   5   7      712.23      701.69    117.47 o 
   8   5   7    42941.38    42440.59   1069.49 o 
  10   5   7    16093.04    15784.29    599.72 o 
  12   5   7    20229.27    20023.34    509.64 o 
   1   6   7      830.39      879.40     99.88 o 
   3   6   7       33.72       69.39     60.81 o 
   5   6   7     3882.57     3727.23    208.78 o 
   7   6   7      367.79      519.43    135.40 o 
   9   6   7     1505.72     1390.45    276.04 o 
  11   6   7      519.35      508.85    152.42 o 
   2   7   7    34472.96    34769.02    736.50 o 
   4   7   7    36791.60    37560.13    624.48 o 
   6   7   7     2954.93     2808.96    249.62 o 
   8   7   7     9824.99     9534.08    512.92 o 
   1   8   7     1164.67     1013.48    198.78 o 
   3   8   7      241.10      229.94    148.05 o 
   5   8   7       74.02      160.53    187.21 o 
   0   0   8   161992.00   168234.73   1469.07 o 
   2   0   8    46709.65    52254.53    918.92 o 
   4   0   8   109284.43   111392.96   1097.35 o 
   6   0   8   107225.16   109784.77   1474.35 o 
   8   0   8   166263.56   163155.77   2989.16 o 
  10   0   8       51.30       69.87     55.68 o 
  12   0   8    19214.00    18997.22    693.00 o 
  14   0   8     7842.52     7815.85    535.11 o 
   1   1   8      154.90      105.77     48.68 o 
   3   1   8   158821.78   157365.13   1044.00 o 
   5   1   8    20833.88    20429.99    234.31 o 
   7   1   8    10732.94    10951.47    174.21 o 
   9   1   8    30291.48    30736.48    353.58 o 
  11   1   8     1563.10     1623.60    112.04 o 
  13   1   8     9534.72     9458.61    284.90 o 
  15   1   8    15822.22    14847.13    680.07 o 
   0   2   8   263568.03   263956.34   1511.21 o 
   2   2   8   149681.00   152529.00   1015.60 o 
   4   2   8      501.99      585.70     37.06 o 
   6   2   8     4591.04     4699.04    115.09 o 
   8   2   8    50748.23    51349.81    607.94 o 
  10   2   8    12600.45    13109.41    339.38 o 
  12   2   8    56698.83    55535.06    927.91 o 
  14   2   8    46335.29    48439.33   1317.84 o 
   1   3   8    10806.93    10732.91    177.30 o 
   3   3   8    89120.65    90526.84    654.21 o 
   5   3   8    11538.82    11450.85    303.07 o 
   7   3   8    10247.44     9982.51    282.07 o 
   9   3   8    26575.97    25793.15    593.91 o 
  11   3   8     2663.28     2710.79    184.95 o 
  13   3   8     5847.96     5900.01    288.87 o 
   0   4   8    55115.29    55638.31    817.43 o 
   2   4   8     8412.70     8375.47    171.99 o 
   4   4   8    45932.16    47613.70   1037.34 o 
   6   4   8    59689.88    61195.56   1415.20 o 
   8   4   8   116975.97   114298.95   1950.77 o 
  10   4   8      891.56      946.95    113.01 o 
  12   4   8    16339.98    15959.43    449.03 o 
   1   5   8    11481.79    11660.35    243.84 o 
   3   5   8    22563.89    22881.48    316.86 o 
   5   5   8     3234.20     3431.03    156.97 o 
   7   5   8     7366.25     6977.03    216.95 o 
   9   5   8    18414.29    18120.06    490.28 o 
  11   5   8     5191.90     5239.56    267.60 o 
   0   6   8   143283.52   152599.69   3938.58 o 
   2   6   8    44042.79    44119.56    892.99 o 
   4   6   8     4311.31     3983.64    202.05 o 
   6   6   8    16092.23    15612.99    389.08 o 
   8   6   8    24364.94    24351.94    959.29 o 
  10   6   8    12284.78    12650.34    905.79 o 
   1   7   8    14094.99    14199.28    407.59 o 
   3   7   8     8045.69     7884.04    296.12 o 
   5   7   8     3891.60     3826.41    216.00 o 
   7   7   8     6322.35     6870.90    403.96 o 
   0   8   8    26799.61    27132.02    911.18 o 
   2   8   8     1104.67     1275.78    266.23 o 
   4   8   8    16917.97    16595.49    555.42 o 
   2   1   9    57822.52    59237.02    735.11 o 
   4   1   9   145563.53   145858.55   1288.35 o 
   6   1   9    15512.10    15377.60    232.80 o 
   8   1   9    16577.78    17174.34    291.81 o 
  10   1   9    41310.03    41227.90    650.71 o 
  12   1   9    21016.65    20697.27    415.04 o 
  14   1   9     7143.03     7188.72    322.33 o 
   1   2   9     4770.25     4978.08     91.32 o 
   3   2   9     1057.22     1205.73     62.16 o 
   5   2   9      362.73      377.03     70.07 o 
   7   2   9        8.67       33.29     28.42 o 
   9   2   9        0.31       81.33     57.66 o 
  11   2   9        0.98       34.65     76.43 o 
  13   2   9      603.56      472.46    100.72 o 
   2   3   9    61412.41    64445.45    809.52 o 
   4   3   9   216978.50   213843.94   1464.24 o 
   6   3   9      198.68      191.27     83.92 o 
   8   3   9    61063.74    58107.49    838.05 o 
  10   3   9    19209.14    19104.92    353.44 o 
  12   3   9    12334.03    11657.73    406.63 o 
  14   3   9     4882.46     5149.70    279.94 o 
   1   4   9     3210.53     3269.05    118.19 o 
   3   4   9      635.54      615.10     51.39 o 
   5   4   9     3519.50     3446.65    189.38 o 
   7   4   9      123.93      155.31     95.34 o 
   9   4   9      435.03      366.71    117.37 o 
  11   4   9       59.00      178.81    108.44 o 
  13   4   9      448.18      367.39    161.01 o 
   2   5   9    39733.75    39661.09    515.56 o 
   4   5   9    47967.82    48288.75    633.58 o 
   6   5   9     7232.94     6965.12    232.76 o 
   8   5   9     9318.18     8882.63    443.01 o 
  10   5   9    47213.16    46901.71   1512.14 o 
  12   5   9    16164.15    15934.68    562.35 o 
   1   6   9     3193.28     2992.99    156.11 o 
   3   6   9        0.04       31.52     71.66 o 
   5   6   9      570.64      701.14    138.35 o 
   7   6   9      942.77      981.02    142.77 o 
   9   6   9       67.95      162.27    201.89 o 
   2   7   9     8548.35     8517.11    291.84 o 
   4   7   9    81878.00    82480.26   1022.40 o 
   6   7   9      239.19      351.76    110.60 o 
   8   7   9    31129.97    31387.07   1801.03 o 
   1   8   9      311.11      281.64    228.29 o 
   3   8   9       56.00      132.51    120.20 o 
   5   8   9     1215.31     1271.19    244.83 o 
   0   0  10    53668.63    64054.24    906.62 o 
   2   0  10    65309.04    68390.60    684.75 o 
   4   0  10    57904.01    60661.24    800.59 o 
   6   0  10   181638.89   177837.78   1790.00 o 
   8   0  10    73763.59    71810.62   1189.77 o 
  10   0  10     1838.73     1796.55    138.14 o 
  12   0  10     8076.85     8712.67    419.75 o 
  14   0  10    16489.77    16898.77    556.54 o 
   1   1  10    18649.11    18849.58    284.14 o 
   3   1  10    58696.21    59422.81    510.83 o 
   5   1  10    19273.36    18786.35    241.45 o 
   7   1  10    16173.11    16493.13    247.71 o 
   9   1  10    22586.32    22365.19    344.72 o 
  11   1  10    10074.47    10346.44    262.27 o 
  13   1  10    11023.61    11614.52    372.88 o 
   0   2  10   321486.56   319062.63   2496.80 o 
   2   2  10    48262.80    50463.14    415.95 o 
   4   2  10     5992.31     6174.74    155.37 o 
   6   2  10      369.37      477.62     90.10 o 
   8   2  10    81848.43    81937.05   1277.37 o 
  10   2  10     4508.20     4308.02    182.38 o 
  12   2  10    82897.94    83194.35    913.14 o 
  14   2  10    28951.39    29143.29    582.61 o 
   1   3  10    28899.56    30096.71    282.09 o 
   3   3  10    52802.97    54477.40    427.97 o 
   5   3  10    23182.55    22863.17    282.22 o 
   7   3  10    16195.44    15934.08    414.92 o 
   9   3  10    15294.04    15217.25    372.85 o 
  11   3  10     5493.51     5413.16    216.38 o 
  13   3  10     6658.85     6756.56    303.22 o 
   0   4  10    29689.11    29455.37    559.67 o 
   2   4  10    16620.21    16838.97    319.99 o 
   4   4  10    23887.10    23607.17    551.42 o 
   6   4  10    83487.77    82178.33   1131.61 o 
   8   4  10    72400.33    69788.08   1575.79 o 
  10   4  10       44.35      169.80     96.29 o 
  12   4  10    11987.28    12105.29    427.85 o 
   1   5  10     7096.97     7374.44    201.89 o 
   3   5  10    14164.96    14416.45    309.99 o 
   5   5  10    10927.36    10611.88    310.07 o 
   7   5  10    11636.09    11146.16    322.48 o 
   9   5  10    10102.04     9655.99    396.47 o 
  11   5  10     5961.22     5905.45    296.94 o 
   0   6  10   145930.33   154455.73   1273.12 o 
   2   6  10    27719.47    28015.34    604.05 o 
   4   6  10     6851.90     6769.59    280.21 o 
   6   6  10    13762.81    13155.15    413.02 o 
   8   6  10    27886.90    28495.70    758.81 o 
  10   6  10     7566.18     6717.88    611.32 o 
   1   7  10    12335.01    12268.52    351.40 o 
   3   7  10    11011.32     9985.02    394.62 o 
   5   7  10    10262.80     9690.76    358.29 o 
   7   7  10     8139.40     8290.38    493.07 o 
   0   8  10    31376.29    31789.80   1024.66 o 
   2   8  10     1819.48     1788.60    206.68 o 
   4   8  10    11761.85    11636.36    379.21 o 
   2   1  11    47058.43    47995.21    575.87 o 
   4   1  11   114806.34   114875.39   1674.07 o 
   6   1  11     1870.94     2084.79    121.75 o 
   8   1  11    36057.70    35303.29    389.51 o 
  10   1  11    40425.73    39463.93    562.74 o 
  12   1  11    22843.75    23475.64    449.46 o 
  14   1  11     5148.03     4951.50    261.72 o 
   1   2  11      931.88      960.80     72.09 o 
   3   2  11      312.24      344.61     58.52 o 
   5   2  11     6793.90     6692.93    148.72 o 
   7   2  11     1384.15     1159.65    113.84 o 
   9   2  11      321.47      247.90    102.98 o 
  11   2  11      517.64      463.14    143.19 o 
  13   2  11       30.45      172.46    102.89 o 
   2   3  11    35583.77    36589.15    379.62 o 
   4   3  11   118633.39   123814.75   1593.78 o 
   6   3  11     2136.05     2178.97    152.39 o 
   8   3  11    41167.29    41551.12    856.12 o 
  10   3  11    34586.54    34830.44    676.17 o 
  12   3  11    16233.04    15350.07    380.70 o 
   1   4  11    10811.07    10707.21    216.94 o 
   3   4  11      192.60      192.61     51.00 o 
   5   4  11      732.38      749.02    142.48 o 
   7   4  11     4818.68     4560.00    195.36 o 
   9   4  11     1063.72      875.10    161.35 o 
  11   4  11      778.68      733.93    127.17 o 
   2   5  11    35306.68    36308.16    567.02 o 
   4   5  11    69774.86    68349.02   1087.67 o 
   6   5  11     1220.86     1228.66    147.86 o 
   8   5  11    21494.79    20058.92    516.94 o 
  10   5  11    29267.53    29168.82   1662.70 o 
   1   6  11     2544.98     2385.80    162.37 o 
   3   6  11       22.95      121.00     81.25 o 
   5   6  11     9205.28     8777.30    281.64 o 
   7   6  11     2157.12     2121.79    151.01 o 
   9   6  11     1812.52     1962.32    270.34 o 
   2   7  11    13718.05    13548.57    384.49 o 
   4   7  11    59330.91    60211.21    915.48 o 
   6   7  11     2217.05     2143.04    223.22 o 
   1   8  11     5638.25     5442.15    320.66 o 
   3   8  11       12.69       82.55    102.51 o 
   0   0  12   419784.31   414171.53   5978.16 o 
   2   0  12    63608.18    63569.24    865.41 o 
   4   0  12       60.89      104.49     99.61 o 
   6   0  12      323.11      375.91     88.80 o 
   8   0  12    27334.59    26365.19    481.28 o 
  10   0  12    27465.17    27954.30    448.91 o 
  12   0  12   144751.30   151866.28   1997.95 o 
  14   0  12    43975.72    43413.71    926.70 o 
   1   1  12      939.63      936.39     73.64 o 
   3   1  12     3164.86     3047.20    105.17 o 
   5   1  12    14998.68    14383.49    229.77 o 
   7   1  12     2677.47     2554.57    121.43 o 
   9   1  12     5844.37     5703.25    185.72 o 
  11   1  12      473.23      409.56    165.06 o 
  13   1  12      742.39      746.09    166.99 o 
   0   2  12     4623.21     4430.11    219.88 o 
   2   2  12      873.54      889.29     73.23 o 
   4   2  12    82372.32    85379.59    648.10 o 
   6   2  12   191940.14   186919.61   1795.74 o 
   8   2  12   108211.19   108955.23   1718.34 o 
  10   2  12     7030.72     7040.24    217.12 o 
  12   2  12     4687.90     4641.20    218.00 o 
   1   3  12      549.94      561.37     63.74 o 
   3   3  12     4323.11     4253.44    118.19 o 
   5   3  12     2629.37     2572.18    146.64 o 
   7   3  12      943.57      987.43    150.63 o 
   9   3  12     1394.30     1534.28    197.59 o 
  11   3  12     1340.83     1346.35    190.00 o 
  13   3  12      504.36      523.43    146.32 o 
   0   4  12   251448.70   256100.42   4547.33 o 
   2   4  12    54284.34    56337.72    604.59 o 
   4   4  12      941.80      883.35    119.43 o 
   6   4  12      648.16      619.99    159.32 o 
   8   4  12    16605.92    16043.03    466.82 o 
  10   4  12    14288.73    13872.97    405.11 o 
  12   4  12    88864.21    87751.40   1176.76 o 
   1   5  12     4253.21     4122.84    222.56 o 
   3   5  12      206.44      217.12     76.72 o 
   5   5  12      349.67      352.20    133.12 o 
   7   5  12      257.47      236.65     85.24 o 
   9   5  12        2.55       75.96     75.82 o 
  11   5  12      754.78      850.76    250.60 o 
   0   6  12    25471.77    25703.97   1230.09 o 
   2   6  12       94.05      172.63     91.72 o 
   4   6  12    39525.69    39071.36    627.52 o 
   6   6  12    85524.45    84749.79   1265.86 o 
   8   6  12    76574.63    77497.09   1006.20 o 
   1   7  12      413.20      328.16    156.14 o 
   3   7  12      114.09      121.91     92.88 o 
   5   7  12      210.03      202.13    143.94 o 
   0   8  12    97372.09    98006.02   1848.45 o 
   2   1  13    19448.37    19215.46    252.55 o 
   4   1  13    96609.48    97758.92   1137.45 o 
   6   1  13      754.35     1383.06    267.80 o 
   8   1  13    44949.02    44776.57    626.45 o 
  10   1  13    36137.60    36102.49    610.00 o 
  12   1  13    27484.16    26870.81    616.76 o 
   1   2  13     3033.48     3195.22    110.97 o 
   3   2  13      712.56      701.31     68.98 o 
   5   2  13       39.62      166.87     57.95 o 
   7   2  13     1623.28     1499.50    129.31 o 
   9   2  13       45.03       34.07     63.05 o 
  11   2  13       51.61      137.78     69.39 o 
  13   2  13      496.07      449.40    139.27 o 
   2   3  13    75741.58    77924.87    507.61 o 
   4   3  13    63377.79    63932.27    732.54 o 
   6   3  13      348.26      329.35     84.77 o 
   8   3  13    31717.00    31703.73    546.79 o 
  10   3  13    47923.53    46857.95    750.87 o 
  12   3  13    12007.86    11522.10    345.08 o 
   1   4  13      594.69      639.74    102.49 o 
   3   4  13     3327.46     3086.39    131.22 o 
   5   4  13     1091.21     1068.24    122.60 o 
   7   4  13       39.33       63.79     89.37 o 
   9   4  13      701.87      662.97    145.26 o 
  11   4  13      766.66      782.64    150.07 o 
   2   5  13     5373.03     5246.00    209.37 o 
   4   5  13   100015.32   100487.56   1454.88 o 
   6   5  13     1769.01     1660.79    164.53 o 
   8   5  13    32600.58    31852.53    671.64 o 
  10   5  13    13412.17    13432.49    521.53 o 
   1   6  13     1535.40     1446.84    151.73 o 
   3   6  13      176.38      106.08    104.57 o 
   5   6  13        0.50       61.49     90.33 o 
   7   6  13      450.09      460.70    124.59 o 
   2   7  13    36127.87    36425.45    864.97 o 
   4   7  13    29839.94    29812.66    596.56 o 
   6   7  13     2858.53     2858.12    223.89 o 
   0   0  14   142755.88   147989.41   5203.87 o 
   2   0  14     2272.56     2203.94    136.30 o 
   4   0  14    77327.01    78585.76   1038.14 o 
   6   0  14   103038.20   100103.20   1442.28 o 
   8   0  14    82364.23    82358.42   1525.39 o 
  10   0  14     1913.66     2031.71    245.18 o 
  12   0  14    31981.80    32696.06   1847.83 o 
   1   1  14     4016.59     4292.15    120.47 o 
   3   1  14    61732.61    63840.59    552.27 o 
   5   1  14     5858.06     5888.38    214.16 o 
   7   1  14     8495.45     8371.56    216.06 o 
   9   1  14    25940.26    25867.85    461.71 o 
  11   1  14     1743.30     2086.10    325.02 o 
  13   1  14     5742.42     5876.78    253.93 o 
   0   2  14   127661.55   132213.20   1666.14 o 
   2   2  14    38516.53    39514.63    353.08 o 
   4   2  14     3015.28     2831.15    104.31 o 
   6   2  14    27496.49    26129.26    433.81 o 
   8   2  14    16602.24    16246.05    364.94 o 
  10   2  14     5306.94     5579.07    193.60 o 
  12   2  14    64522.48    66326.47    951.69 o 
   1   3  14    12644.22    12553.60    175.53 o 
   3   3  14    47358.35    48274.58    517.38 o 
   5   3  14     5983.71     5767.95    188.76 o 
   7   3  14     7808.83     7816.74    240.78 o 
   9   3  14    19145.39    18008.27    446.17 o 
  11   3  14     2064.93     2112.34    181.82 o 
   0   4  14    64824.21    65372.76    924.49 o 
   2   4  14      277.64      345.32     63.15 o 
   4   4  14    28626.67    28702.70    574.47 o 
   6   4  14    60446.06    57691.19    661.54 o 
   8   4  14    73228.18    71529.49    878.25 o 
  10   4  14     3631.68     3881.35    338.39 o 
   1   5  14     6208.22     6286.35    184.47 o 
   3   5  14    12923.61    12884.79    314.96 o 
   5   5  14     2411.52     2701.29    203.33 o 
   7   5  14     5203.27     4515.98    241.87 o 
   9   5  14    12913.13    11884.29    339.16 o 
   0   6  14   124599.38   125707.10   2396.40 o 
   2   6  14    28229.98    28644.37    560.68 o 
   4   6  14      422.41      457.59    120.88 o 
   6   6  14    17376.02    17019.66    503.77 o 
   8   6  14    10270.27     9918.25    376.55 o 
   1   7  14    10025.44    10049.64    437.36 o 
   3   7  14     7244.15     7592.91    439.27 o 
   5   7  14     4231.60     3890.10    232.97 o 
   2   1  15    36606.33    36351.04    389.87 o 
   4   1  15    82316.26    85209.63   1020.47 o 
   6   1  15     3587.69     3800.74    135.25 o 
   8   1  15    25275.62    25250.59    394.01 o 
  10   1  15    31754.65    31002.27    441.88 o 
  12   1  15    17697.48    17726.67    434.44 o 
   1   2  15     1429.62     1500.99    103.60 o 
   3   2  15      208.95      232.81     53.80 o 
   5   2  15      981.28     1070.55     86.19 o 
   7   2  15       26.24      180.08     92.32 o 
   9   2  15      573.84      576.63    139.17 o 
  11   2  15      830.16      940.12    127.39 o 
   2   3  15    25622.15    25450.54    290.36 o 
   4   3  15   100217.34   102330.07   1135.48 o 
   6   3  15      831.55      810.64    139.06 o 
   8   3  15    35270.93    34530.15    697.02 o 
  10   3  15    19588.99    19412.44    555.16 o 
   1   4  15     2252.89     2322.32    132.47 o 
   3   4  15      419.15      419.55    119.68 o 
   5   4  15      525.60      591.12    140.54 o 
   7   4  15     5102.79     5075.78    229.08 o 
   9   4  15       34.46       96.83    113.98 o 
   2   5  15    31099.89    31441.13    616.18 o 
   4   5  15    44677.26    44811.95    844.88 o 
   6   5  15     3311.70     3245.40    184.88 o 
   8   5  15    13883.00    13420.63    364.00 o 
   1   6  15     2493.46     2666.85    201.63 o 
   3   6  15      979.12      917.95    141.89 o 
   5   6  15     2043.30     2193.58    199.08 o 
   7   6  15      728.37      807.42    174.09 o 
   2   7  15     9502.19    10036.60    453.89 o 
   4   7  15    53621.56    54381.41    817.74 o 
   0   0  16    36998.61    37769.98    734.03 o 
   2   0  16    12037.03    12671.96    314.73 o 
   4   0  16     2175.17     2205.62    235.11 o 
   6   0  16   134188.31   132880.61   2683.93 o 
   8   0  16    38108.98    37756.16    717.47 o 
  10   0  16     1363.86     1441.28    242.96 o 
  12   0  16    14972.85    14851.90    853.20 o 
   1   1  16    32786.32    33697.21    358.13 o 
   3   1  16    20835.20    20979.26    299.06 o 
   5   1  16    13611.91    13013.47    283.36 o 
   7   1  16    13952.00    13764.81    247.44 o 
   9   1  16    13463.85    12969.87    285.90 o 
  11   1  16    12061.84    11818.39    337.94 o 
   0   2  16   298217.56   293721.59   3383.34 o 
   2   2  16    11878.98    12216.41    200.09 o 
   4   2  16     1707.79     1828.07    110.35 o 
   6   2  16     6466.89     6245.49    215.16 o 
   8   2  16    30294.88    29963.45    589.90 o 
  10   2  16      682.93      711.27    133.55 o 
  12   2  16    70094.82    71043.38   1477.35 o 
   1   3  16    14229.72    14556.05    259.14 o 
   3   3  16    12671.77    12607.72    237.78 o 
   5   3  16    12670.54    12200.96    266.33 o 
   7   3  16    12386.99    12640.06    350.17 o 
   9   3  16     9398.64     9020.92    284.27 o 
  11   3  16     8910.28     8938.53    356.63 o 
   0   4  16    37746.48    37181.27    558.73 o 
   2   4  16     4845.48     4859.29    167.47 o 
   4   4  16     6339.07     6129.45    266.49 o 
   6   4  16    76710.24    76945.64    892.10 o 
   8   4  16    34684.68    34366.61    585.04 o 
  10   4  16     1032.24      745.88    350.30 o 
   1   5  16    13431.99    13291.31    363.54 o 
   3   5  16    14722.38    14318.65    354.17 o 
   5   5  16    16507.72    16062.33    533.57 o 
   7   5  16    11365.17    10845.17    356.00 o 
   0   6  16   100183.21   103500.43   1891.11 o 
   2   6  16    11713.11    12635.37    388.08 o 
   4   6  16      957.61     1123.14    210.48 o 
   6   6  16    13048.15    12432.66    352.43 o 
   1   7  16     4138.17     3698.47    291.45 o 
   2   1  17    36650.31    36182.06    399.26 o 
   4   1  17    79674.09    79225.20   1086.63 o 
   6   1  17     4997.28     5217.99    162.22 o 
   8   1  17    15222.90    15511.04    402.96 o 
  10   1  17    21399.51    20882.75    453.85 o 
   1   2  17       99.96      159.83     63.55 o 
   3   2  17     1735.87     1708.05     94.39 o 
   5   2  17      328.66      357.18     85.69 o 
   7   2  17     2958.87     3033.49    175.54 o 
   9   2  17       41.36       89.79     91.63 o 
  11   2  17      915.18      659.03    204.72 o 
   2   3  17    20643.15    20763.02    314.92 o 
   4   3  17    93683.99    92210.82    724.90 o 
   6   3  17     3255.53     3042.39    179.99 o 
   8   3  17    27378.75    27656.11    497.39 o 
  10   3  17    16501.77    16688.76    454.79 o 
   1   4  17      401.67      288.53     97.26 o 
   3   4  17     1403.69     1317.50    171.39 o 
   5   4  17     1462.64     1530.53    152.60 o 
   7   4  17     5166.29     5214.52    309.25 o 
   9   4  17       41.12      157.97     86.55 o 
   2   5  17    29868.38    29894.82    515.50 o 
   4   5  17    36958.05    36871.40    652.75 o 
   6   5  17     1452.87     1374.05    140.89 o 
   8   5  17    10884.35    10012.97    325.01 o 
   1   6  17     1860.21     2037.71    252.42 o 
   3   6  17      434.12      328.45    119.51 o 
   5   6  17      911.96      945.30    204.19 o 
   0   0  18   326283.34   340040.22   4984.12 o 
   2   0  18    60623.80    62185.96   1160.91 o 
   4   0  18     2946.27     2882.62    196.96 o 
   6   0  18     2944.35     2856.81    238.98 o 
   8   0  18     4679.33     4233.10    203.99 o 
  10   0  18    15940.65    16124.32    577.02 o 
   1   1  18     2027.16     2100.01    108.06 o 
   3   1  18     2592.07     2697.12    123.80 o 
   5   1  18    10071.91     9356.37    219.42 o 
   7   1  18     1817.31     1868.41    170.16 o 
   9   1  18     4378.66     4375.97    209.80 o 
  11   1  18     1480.19     1558.40    210.06 o 
   0   2  18    17812.80    18327.01    485.66 o 
   2   2  18      669.33      785.17     82.92 o 
   4   2  18    25790.68    25425.58    302.22 o 
   6   2  18   102174.04   105094.37   1328.26 o 
   8   2  18    76913.01    78047.36    929.12 o 
  10   2  18    12698.57    13045.15    309.38 o 
   1   3  18     1182.78     1157.91     81.87 o 
   3   3  18     3028.33     2893.30    123.72 o 
   5   3  18     2893.93     2865.60    152.66 o 
   7   3  18      916.85      902.07    142.63 o 
   9   3  18      929.05      982.05    186.44 o 
   0   4  18   175798.52   176267.80   3640.94 o 
   2   4  18    40076.17    40160.05    743.00 o 
   4   4  18     3083.36     3197.15    183.20 o 
   6   4  18     2300.83     2657.30    225.13 o 
   8   4  18     5726.37     5388.46    270.40 o 
   1   5  18     3556.63     3524.36    202.78 o 
   3   5  18      146.56      176.40     93.86 o 
   5   5  18      516.99      545.16    142.07 o 
   7   5  18      388.62      447.37    223.45 o 
   0   6  18    20586.15    20555.79    941.00 o 
   2   6  18      401.91      463.68    151.43 o 
   4   6  18    28418.35    27846.38    523.35 o 
   2   1  19    16774.18    16826.63    260.77 o 
   4   1  19    72479.35    72563.66    592.15 o 
   6   1  19     2302.28     2336.36    126.13 o 
   8   1  19    21917.39    22204.89    593.44 o 
  10   1  19    19558.67    19517.62    475.70 o 
   1   2  19       45.60       94.77     53.79 o 
   3   2  19      506.97      481.67     81.70 o 
   5   2  19      169.35      184.79    109.35 o 
   7   2  19       34.66       87.04     76.34 o 
   9   2  19       29.16       63.31     72.58 o 
   2   3  19    43779.54    43082.09    585.25 o 
   4   3  19    40516.34    39221.06    521.85 o 
   6   3  19     1047.07     1029.23    134.72 o 
   8   3  19    13529.37    13797.29    360.40 o 
   1   4  19        1.37       70.59     50.10 o 
   3   4  19      418.61      364.20    116.76 o 
   5   4  19       44.45      181.80    123.50 o 
   7   4  19     1695.31     1849.94    219.80 o 
   2   5  19     4317.93     4592.74    242.37 o 
   4   5  19    67081.73    66989.81    827.08 o 
   6   5  19     1308.87     1426.90    216.91 o 
   1   6  19      614.42      686.53    227.17 o 
   0   0  20    53505.50    53751.34    864.60 o 
   2   0  20     1644.24     1880.53    154.71 o 
   4   0  20    38227.48    37109.60    805.44 o 
   6   0  20    33960.80    34280.60    717.28 o 
   8   0  20    78901.88    80372.91   2089.70 o 
  10   0  20     3459.34     3213.05    290.54 o 
   1   1  20     6681.35     6371.29    166.53 o 
   3   1  20    26250.08    26276.87    414.31 o 
   5   1  20     4883.49     5011.23    173.80 o 
   7   1  20     8455.76     8376.72    275.85 o 
   9   1  20    13319.95    13052.54    540.72 o 
   0   2  20    75830.06    80913.03   2036.01 o 
   2   2  20    40373.81    40534.93    520.06 o 
   4   2  20      222.71      195.06     62.68 o 
   6   2  20    20935.04    20443.85    421.47 o 
   8   2  20     6400.63     6288.96    245.40 o 
   1   3  20     4217.90     4165.82    159.74 o 
   3   3  20    13847.76    13463.69    301.98 o 
   5   3  20     2575.06     2370.04    153.06 o 
   7   3  20     5595.34     5622.72    230.26 o 
   0   4  20    38682.00    39701.49    704.60 o 
   2   4  20      147.30       78.79     95.26 o 
   4   4  20    24925.27    24581.19    489.55 o 
   6   4  20    32506.36    32146.15    560.25 o 
   1   5  20     9765.12     9737.13    421.28 o 
   3   5  20    11772.90    12188.53    368.05 o 
   2   1  21    19322.02    19129.24    336.27 o 
   4   1  21    44883.44    44607.52    491.17 o 
   6   1  21      245.30      220.11    100.48 o 
   8   1  21    21745.44    22164.32    566.12 o 
   1   2  21     1375.29     1437.91    110.69 o 
   3   2  21      818.30      818.97     96.37 o 
   5   2  21      762.50      845.78    111.44 o 
   7   2  21      240.21      290.41    115.04 o 
   2   3  21    12444.69    12946.27    285.49 o 
   4   3  21    46389.34    46571.34    622.18 o 
   6   3  21      686.90      629.39    147.07 o 
   1   4  21     5124.33     5327.39    232.30 o 
   3   4  21       13.23      138.61     98.34 o 
   5   4  21      854.64      881.49    211.85 o 
   2   5  21    18302.28    17778.93    420.25 o 
   0   0  22     8342.94     8640.99    440.89 o 
   2   0  22     8285.04     8360.07    288.44 o 
   4   0  22    15550.76    15658.09    419.09 o 
   6   0  22    63842.11    63281.68   1446.50 o 
   8   0  22    31120.30    30760.87    780.75 o 
   1   1  22    27329.60    26957.37    360.86 o 
   3   1  22     4646.24     4837.57    161.06 o 
   5   1  22     9136.01     9078.62    284.75 o 
   7   1  22    12974.08    13001.30    341.07 o 
   0   2  22    93106.12    96261.30   1388.70 o 
   2   2  22     8444.50     8481.72    195.61 o 
   4   2  22     6105.15     6152.33    197.74 o 
   6   2  22     2082.92     2066.57    153.74 o 
   1   3  22    14493.05    14429.61    308.23 o 
   3   3  22     4720.46     4480.33    228.64 o 
   5   3  22    10340.63     9884.55    286.39 o 
   0   4  22    14727.97    15114.67    648.18 o 
   2   4  22     5555.07     5502.75    253.79 o 
   4   4  22    10687.08    10469.36    338.14 o 
   2   1  23    17073.34    16987.62    285.53 o 
   4   1  23    36473.25    37193.48    428.71 o 
   6   1  23     1059.05     1132.32    148.25 o 
   1   2  23      150.80      162.83     68.22 o 
   3   2  23      159.45      147.83     83.61 o 
   5   2  23        7.59      146.94     89.95 o 
   2   3  23    11030.86    10898.35    334.69 o 
   4   3  23    53478.13    52281.49    708.66 o 
   0   0  24   100753.59   107420.42   1441.28 o 
   2   0  24    50914.68    51267.95    701.44 o 
   4   0  24      701.68      783.45    166.48 o 
   1   1  24     2458.96     2407.67    142.15 o 
   3   1  24     3104.16     2967.12    143.67 o 
   5   1  24     3308.63     3008.11    161.26 o 
   0   2  24     8410.79     8470.68    288.62 o 
   2   2  24       56.94       93.62     72.70 o 
   4   2  24    34807.82    34763.75    579.84 o 
   1   3  24     3944.74     3926.88    211.40 o 
   2   1  25    13966.68    14128.40    264.29 o 
                                                 
